# Supplementary material for: Unveiling novel insights in prostate cancer through single-cell RNA sequencing
Source: Front Oncol. 2023 Sep 8;13:1224913. doi: 10.3389/fonc.2023.1224913 (PMC10514910; doi:10.3389/fonc.2023.1224913)
Supplement: Supplementary file 1 [file Table_1.xlsx]

## Sheet: Sheet1
Cell type	Subtype	Representative markers	Characteristic	Reference
Epithelial cells	Club cell	SCGB1A1, PIGR, MMP7, CP, LCN2	Enrichment in the prostatic urethra and collecting ducts. Enrichment in tumor tissues.	(5, 15)
	Hillock cell	KRT13, SERPINB1, CLDN4	Abundant in the prostatic urethra, collecting ducts, and the central zone surrounding the ejaculatory ducts.	(5)
	Basal/Intermediate cell	KRT8, KRT19, KRT5, KRT14, CCL2, HLA-DRB1, HLA-DRA	High expression of signal for luminal A. High expression of antigen processing and presentation genes. Positive correlation good prognosis。	(20, 22)
	CellCycle cell	KLK3, FOXA1, NKX3-1, CCD20, CCNB1, CENPF, PTTG1	High expression of signal for luminal B. Overexpression of genes involved in cell-cycle phases. Positive correlation with EMT.	(20, 23)
	PRLR cell	PRLR	Positive correation with early metastasis.	(24)
	Intermediate cell	Krt4, Tacstd2, Ppp1r1b	Associated with resistance to ADT.	(54)
	CRPC-like cell	TOP2A, NUSAP1, PHGR1	Evolving under the pressure of castration.	(59)
Stromal cells	PRL fibroblast	PRL	Promoted by tumor cells exhibiting COX-2, and inducing the expression of PRLR in tumor cells.	(24)
	ACTA2 cancer associated fibroblast	ACTA2	Positive correation with EMT.	(20)
	Active endothelial cell	THY1, ACTA2, S100A4	Positive correlation with CRPC.	(20)
Macrophages	MAC-MT	MT1X, MT2A, MT1F, MT1H, MT1G	Associated with zinc transporation. Positive correlation with anti-cancer immune response.	(31)
	MARCO-MAC	MARCO	Positive correlation with lipid metabolism.	(33)
	Osteoclast-like TAM	ACVR1B/2A	Suggesting early stage potential metastasis.	(20)
	CCL20 TAM	CCL20	Recruiting Tregs and TH17 cells and causing immunosuppressive environment.	(69)
T cells	AR T cell	AR	Immune suppression.	(57)
	KLK3 T cell	KLK3	Establishing a pre-metastatic niche.	(20)
	Treg&Th17	CCR6	Immune suppression.	(69)
